# Supplementary material for: Effects of Lactic Acid Bacteria on Reducing the Formation of Biogenic Amines and Improving the Formation of Antioxidant Compounds in Traditional African Sourdough Flatbread Fermentation
Source: Antioxidants (Basel). 2024 Jul 14;13(7):844. doi: 10.3390/antiox13070844 (PMC11274339; doi:10.3390/antiox13070844)
Supplement: Supplementary file 1 [file antioxidants-13-00844-s001.zip]

Archive with 1 entries (1 files):
- 3.0-BA in kisra bread-Antioxidants-proofreading-Sup.Tables.pdf
